# Supplementary material for: SMYD2 Promotes Hepatocellular Carcinoma Progression by Reprogramming Glutamine Metabolism via c-Myc/GLS1 Axis
Source: Cells. 2022 Dec 21;12(1):25. doi: 10.3390/cells12010025 (PMC9818721; doi:10.3390/cells12010025)
Supplement: Supplementary file 1 [file cells-12-00025-s001.zip]

Archive with 1 entries (1 files):
- cells-2061692-supplementary.pdf
